# Supplementary material for: Targeting Peptidylarginine Deiminase 3 to Efficiently Suppress Herpes Simplex Virus Type 2 Infection
Source: Int J Mol Sci. 2024 Aug 9;25(16):8709. doi: 10.3390/ijms25168709 (PMC11354815; doi:10.3390/ijms25168709)
Supplement: Supplementary file 1 [file ijms-25-08709-s001.zip]

Archive with 1 entries (1 files):
- ijms-3059668-supplementary.pdf
